# Supplementary material for: A Conserved Endoplasmic Reticulum Membrane Protein Complex (EMC) Facilitates Phospholipid Transfer from the ER to Mitochondria
Source: PLoS Biol. 2014 Oct 14;12(10):e1001969. doi: 10.1371/journal.pbio.1001969 (PMC4196738; doi:10.1371/journal.pbio.1001969)
Supplement: Table S1 — CHO2 aggravating genetic interactions rescued by choline, related to Figure 1 . Aggravating genetic interactions with CHO2 and rescue by 1 mM choline determined using Balony software are listed. Genetic interaction strength is plotted as the ratio (Ratio) of the growth of the double mutant with Δcho2 (Exp) versus the Δcho2 single mutant (Ctrl) and as the difference (Diff) in growth by subtracting the growth of the single mutant (Ctrl) from the double mutant (Exp). The p values were calculated using a one-tailed Student's t test by comparing growth of the single versus double mutants (n = 3). (XLS) [file pbio.1001969.s007.xls]

## Sheet: Cho2-kan--cho2-kannat
		-Choline								+Choline
ORF	Gene	Ctrl	Ctrl SD	Exp	Exp SD	Ratio	Ratio SD	Diff	p-value	Ctrl	Ctrl SD	Exp	Exp SD	Ratio	Ratio SD	Diff	p-value	Rescued?
YLR028C	ADE16	1.05097	0.0380028	0.673105	0.0166936	0.640851	0.0144375	-0.37787	0.00248172	1.01455	0.0184626	1.01013	0.0151554	0.995726	0.00811723	-0.00442198	0.530776	Yes
YGL071W	AFT1	0.959953	0.106573	0.350934	0.0870508	0.380973	0.138731	-0.609019	0.0469488	1.01102	0.0125137	0.849483	0.037463	0.840805	0.0476794	-0.16154	0.0443843	Yes
YMR003W	AIM34	0.915311	0.0421745	0.415752	0.0743854	0.45883	0.104118	-0.499558	0.025353	0.946614	0.0276656	0.999125	0.018725	1.05697	0.0513902	0.0525104	0.248779	Yes
YMR092C	AIP1	1.19233	0.0839222	0.810018	0.0632945	0.679004	0.00652105	-0.382315	0.00155079	1.01955	0.0772077	0.924376	0.0289135	0.913161	0.0876723	-0.0951726	0.313181	Yes
YNR019W	ARE2	1.13466	0.0370075	0.398536	0.0502411	0.351145	0.0426659	-0.736127	0.00243621	1.06378	0.020312	1.01135	0.0142425	0.951135	0.0255624	-0.0524366	0.120253	Yes
YER101C	AST2	1.13029	0.0141414	0.6807	0.096406	0.60167	0.0812626	-0.449586	0.018747	0.980425	0.0798483	0.881161	0.0954353	0.899354	0.0756262	-0.0992642	0.186979	Yes
YNL166C	BNI5	1.14108	0.108979	0.588661	0.0893355	0.51535	0.0603728	-0.552418	0.0101022	1.00363	0.0917164	0.94127	0.0218449	0.945434	0.0862243	-0.0623577	0.414723	Yes
YOR026W	BUB3	0.631835	0.0423703	0.332695	0.0375116	0.532814	0.0958724	-0.299139	0.0331511	0.727294	0.0379027	0.675973	0.0314138	0.934042	0.0884917	-0.0513211	0.404428	Yes
YCR063W	BUD31	0.806915	0.0583428	0.159693	0.0305174	0.19897	0.0416694	-0.647222	0.0049759	0.741172	0.0272557	0.341226	0.099449	0.465874	0.149193	-0.399946	0.0466904	No
YAL021C	CCR4	0.575212	0.0476246	0.140129	0.0249343	0.244935	0.0436022	-0.435082	0.00693058	0.668986	0.114325	0.326857	0.0312993	0.494915	0.0380592	-0.342129	0.0283218	No
YCR094W	CDC50	0.583571	0.0789624	0.143914	0.0693768	0.260833	0.132428	-0.439657	0.0435297	0.861562	0.0809358	0.767097	0.107253	0.886528	0.0495327	-0.0944651	0.0549508	Yes
YLR098C	CHA4	1.11841	0.0781011	0.677215	0.0200019	0.607168	0.0236473	-0.441193	0.00858055	1.01371	0.0178519	0.91183	0.0324328	0.899964	0.0405981	-0.101883	0.0749857	Yes
YKL190W	CNB1	1.00936	0.0147149	0.366612	0.0353539	0.363722	0.0394007	-0.642745	0.0028287	1.0077	0.0485918	1.06407	0.00550648	1.0587	0.0571986	0.056371	0.272401	Yes
YNL041C	COG6	0.9872	0.0810201	0.580773	0.0429647	0.593395	0.0743638	-0.406427	0.0322998	1.00505	0.0347882	0.942662	0.0119284	0.938676	0.0219112	-0.0623864	0.0646626	Yes
YJL006C	CTK2	0.73051	0.0209783	0.458061	0.0547503	0.625552	0.0580408	-0.272449	0.00846102	0.698307	0.0194781	0.440223	0.0366144	0.632179	0.0675131	-0.258084	0.0217598	No
YML112W	CTK3	0.625323	0.0438566	0.359214	0.066465	0.5708	0.0696981	-0.266109	0.00771609	0.674508	0.066271	0.280309	0.066992	0.409392	0.0629535	-0.394199	2.04227e-06	No
YMR264W	CUE1	1.25404	0.071048	0.772069	0.0445585	0.619441	0.0681941	-0.481967	0.0259848	1.09425	0.0425725	1.00268	0.0242712	0.917349	0.0337608	-0.0915676	0.0843423	Yes
YNL111C	CYB5	1.0158	0.0248254	0.544618	0.0401766	0.536067	0.0366339	-0.471182	0.00321614	1.05437	0.0397633	1.04234	0.0345615	0.989906	0.0480296	-0.0120236	0.772841	Yes
YPL170W	DAP1	1.20176	0.0536276	0.657404	0.0531674	0.546273	0.0216847	-0.544354	0.00046794	1.08377	0.0225865	1.00581	0.0779353	0.927797	0.0652809	-0.0779593	0.257913	Yes
YGR092W	DBF2	0.698347	0.0103728	0.167168	0.0281631	0.239649	0.041372	-0.531179	0.00196845	0.799285	0.0490173	0.554791	0.102904	0.692485	0.10806	-0.244494	0.0554781	No
YFR012W	DCV1	0.948293	0.0487551	0.576139	0.0187206	0.608288	0.0167583	-0.372153	0.00395516	0.981124	0.0665941	1.00141	0.0200823	1.02546	0.0725531	0.0202841	0.722292	Yes
YKR035W-A	DID2	1.03716	0.0176794	0.432655	0.0198765	0.417595	0.0263811	-0.604502	0.00188563	1.04036	0.0334639	0.904669	0.105441	0.873514	0.125746	-0.135695	0.298634	Yes
YOR005C	DNL4	1.18242	0.0961097	0.599804	0.16913	0.502439	0.110419	-0.582616	0.0197822	1.02005	0.10701	0.875494	0.0225088	0.866141	0.0777732	-0.144552	0.156893	Yes
YKL213C	DOA1	0.847138	0.0597832	0.287476	0.0784805	0.342845	0.100904	-0.559662	0.0183933	0.958051	0.0354715	0.869379	0.0631017	0.906341	0.033903	-0.0886714	0.0521177	Yes
YDR440W	DOT1	0.843114	0.126773	0.213142	0.0617525	0.268753	0.119195	-0.629972	0.0385279	0.849492	0.0711169	0.864339	0.0111006	1.02549	0.0966901	0.0148469	0.807138	Yes
YAL026C	DRS2	0.707893	0.0687164	0.110739	0.0431453	0.1532	0.0533471	-0.597154	0.00272375	0.986152	0.00878712	0.958893	0.0252796	0.972356	0.0240448	-0.0272594	0.246355	Yes
YMR276W	DSK2	1.15594	0.0516178	0.470095	0.0391378	0.405954	0.0162324	-0.685842	0.00016574	1.15256	0.0433265	1.08889	0.0363447	0.945973	0.0444092	-0.0636739	0.231789	Yes
YKL204W	EAP1	0.86815	0.0528787	0.406626	0.0998475	0.463338	0.088779	-0.461524	0.00632587	0.804511	0.0418173	0.677633	0.0535691	0.842173	0.0493176	-0.126878	0.0430639	Yes
YGR146C	ECL1	1.30422	0.130023	0.686354	0.0902852	0.537095	0.118927	-0.617863	0.0497834	0.933231	0.022086	0.723635	0.0235102	0.775874	0.0323734	-0.209596	0.0121968	Yes
YCL045C	EMC1	1.12233	0.0393917	0.278591	0.0522694	0.249179	0.0538026	-0.843739	2.38203e-05	1.02402	0.0582969	1.01268	0.050647	0.992421	0.0967935	-0.0113449	0.811692	Yes
YJR088C	EMC2	1.0531	0.0201721	0.571251	0.0971765	0.543429	0.102685	-0.481853	0.0205602	1.00641	0.0235071	1.05735	0.0309041	1.05053	0.00844419	0.0509388	0.0855136	Yes
YKL207W	EMC3	1.0589	0.0772872	0.355269	0.125104	0.340909	0.136318	-0.70363	0.00115718	0.994174	0.00591919	0.994232	0.0285872	0.99998	0.023526	5.77954e-05	0.997428	Yes
YGL231C	EMC4	1.05442	0.023936	0.320571	0.080229	0.304215	0.0760658	-0.733848	0.000109753	1.05638	0.0223174	1.04916	0.0161544	0.993623	0.0339607	-0.00721745	0.673539	Yes
YIL027C	EMC5	0.923409	0.0165614	0.461881	0.0557297	0.500205	0.0604527	-0.461528	0.00016211	0.986093	0.0377241	1.03597	0.0429733	1.05072	0.0278939	0.0498732	0.205397	Yes
YLL014W	EMC6	0.993678	0.0654679	0.404947	0.0755902	0.410459	0.0917323	-0.588731	0.000521064	1.02513	0.0269626	1.01547	0.0291282	0.991479	0.0532178	-0.0096638	0.694917	Yes
YLR065C	ENV10	1.1244	0.0543043	0.352635	0.0883901	0.312679	0.0758088	-0.771767	0.00563414	0.99196	0.0424818	0.919035	0.0317842	0.926902	0.0140858	-0.072925	0.0231807	Yes
YOR246C	ENV9	0.886172	0.0492427	0.270422	0.0168826	0.305114	0.00636016	-0.61575	0.00150073	1.04237	0.0104178	1.0071	0.00864831	0.96618	0.00297406	-0.035271	0.0043469	Yes
YER044C	ERG28	1.16894	0.0439885	0.657857	0.0300826	0.564342	0.0437646	-0.511083	0.00947996	1.07086	0.095962	1.10491	0.056607	1.04375	0.140573	0.0340497	0.75901	Yes
YLR056W	ERG3	0.894355	0.159857	0.343783	0.032405	0.391933	0.0482451	-0.550572	0.0279279	1.00753	0.00561252	1.03128	0.00696124	1.02358	0.00558336	0.0237455	0.0266819	Yes
YMR015C	ERG5	1.0173	0.0419173	0.389963	0.0786667	0.385317	0.0830516	-0.627341	0.0133898	1.04236	0.0306821	1.03324	0.00502449	0.992255	0.0341415	-0.00911762	0.74848	Yes
YLR238W	FAR10	0.885113	0.0351841	0.38439	0.0724257	0.436482	0.0918516	-0.500723	0.016888	1.01592	0.0491524	1.01387	0.0334226	0.998949	0.0256542	-0.00205495	0.92316	Yes
YNL127W	FAR11	0.868836	0.0594171	0.33995	0.0312227	0.392416	0.0400106	-0.528886	0.00635114	0.972074	0.018851	0.950752	0.00503222	0.978439	0.0200357	-0.0213222	0.264935	Yes
YMR052W	FAR3	1.09112	0.014124	0.400597	0.036639	0.366818	0.0292066	-0.690518	0.000639428	1.08298	0.0268271	1.13355	0.0349158	1.04655	0.00674619	0.050573	0.013923	Yes
YFR008W	FAR7	0.905857	0.0144525	0.430319	0.0704844	0.474396	0.0727283	-0.475537	0.00855784	1.05714	0.0606691	1.07241	0.0357205	1.01585	0.0252274	0.0152667	0.492716	Yes
YBR041W	FAT1	1.04349	0.0598474	0.527976	0.0679343	0.503894	0.038782	-0.515513	0.00048272	0.974693	0.0271696	1.0516	0.036339	1.07886	0.0207665	0.0769039	0.0328594	Yes
YDR534C	FIT1	1.1392	0.0344686	0.767626	0.0466784	0.673194	0.0210264	-0.371572	0.000540754	1.10117	0.040071	1.08372	0.0352424	0.986589	0.0669916	-0.0174468	0.77413	Yes
YIL098C	FMC1	1.38826	0.0181445	0.726515	0.0575242	0.523151	0.0381857	-0.661749	0.00296646	1.12307	0.0811725	0.968264	0.0636514	0.862588	0.0101393	-0.154806	0.00876902	Yes
YER027C	GAL83	1.06894	0.0203051	0.576056	0.0700305	0.540345	0.0760951	-0.492888	0.0163781	1.01627	0.0254855	1.04466	0.0414968	1.02861	0.0487611	0.0283897	0.497194	Yes
YGR252W	GCN5	0.257048	0.0187005	0.061601	0.0164062	0.245538	0.0847238	-0.195447	0.0152846	0.233021	0.00606163	0.0899647	0.0156835	0.384785	0.0595694	-0.143056	0.00279779	No
YOR355W	GDS1	1.07868	0.0377653	0.476861	0.0509723	0.441043	0.0331134	-0.601819	0.000537172	1.00275	0.0520919	0.889568	0.0344215	0.889895	0.0632446	-0.113179	0.148096	Yes
YDL100C	GET3	1.33686	0.0643244	0.607814	0.0383221	0.457127	0.0513083	-0.729043	0.00976601	1.17563	0.0326811	0.977645	0.0517046	0.831031	0.0213907	-0.197987	0.00521807	Yes
YER122C	GLO3	1.21484	0.070392	0.749284	0.031237	0.617339	0.0100023	-0.465559	0.00355361	1.07797	0.0465293	0.986951	0.0184144	0.917652	0.0510779	-0.0910231	0.152928	Yes
YHR183W	GND1	1.04539	0.0778893	0.525248	0.100072	0.497987	0.0606246	-0.520144	0.000989514	1.00219	0.0207776	1.10298	0.100333	1.09906	0.0772907	0.100788	0.21863	Yes
YER020W	GPA2	1.06594	0.0435303	0.521843	0.029727	0.491537	0.0489301	-0.544099	0.00882813	0.957031	0.0200337	0.827494	0.00311444	0.865099	0.0216199	-0.129537	0.015545	Yes
YIL053W	GPP1	1.21075	0.0730334	0.538897	0.0689205	0.449651	0.082353	-0.671851	0.0194649	1.01476	0.0492967	0.843088	0.0222192	0.831699	0.0180754	-0.171676	0.012225	Yes
YML048W	GSF2	1.13824	0.0373763	0.664598	0.0760222	0.582394	0.0478076	-0.473639	0.00368507	0.977151	0.0318098	0.882543	0.0409835	0.90543	0.0712815	-0.0946086	0.200609	Yes
YOR070C	GYP1	1.06542	0.0324944	0.27434	0.0238098	0.258114	0.0271394	-0.791077	0.00200824	0.986184	0.015063	0.971115	0.0119497	0.985096	0.0257259	-0.0150684	0.49349	Yes
YJL110C	GZF3	1.01484	0.0218848	0.622611	0.00983764	0.613586	0.00430293	-0.392233	0.00050606	1.01948	0.024105	1.03411	0.0118319	1.01507	0.0320763	0.0146261	0.587599	Yes
YFL031W	HAC1	0.961967	0.0109134	0.389551	0.0605515	0.405559	0.066646	-0.572416	0.00724993	1.00695	0.0136704	1.02128	0.0208643	1.01443	0.0251822	0.0143362	0.503337	Yes
YNL281W	HCH1	1.18932	0.118011	0.49123	0.148572	0.416772	0.132019	-0.698093	0.0317151	0.986559	0.0645077	0.792167	0.0744896	0.801784	0.0315857	-0.194392	0.00827958	Yes
YPR179C	HDA3	0.960738	0.0224234	0.576887	0.0464416	0.599655	0.0350244	-0.383851	0.00199839	0.831904	0.0703805	0.528082	0.0498431	0.634288	0.00798759	-0.303822	0.00240458	No
YNL014W	HEF3	1.30152	0.0354455	0.751669	0.0981514	0.576442	0.0648068	-0.549854	0.00927072	1.08573	0.0118352	1.08251	0.0292212	0.997187	0.0303672	-0.00321895	0.902168	Yes
YJR139C	HOM6	0.832518	0.0489825	0.491026	0.0704009	0.590952	0.0849121	-0.341492	0.0240435	0.692058	0.03867	0.224606	0.0417062	0.322751	0.0485587	-0.467452	0.00148255	No
YOL068C	HST1	1.02996	0.0302804	0.579456	0.0185551	0.562594	0.00653587	-0.450506	0.000534909	1.03996	0.0198341	1.02683	0.010837	0.987596	0.0131851	-0.0131222	0.315664	Yes
YGL168W	HUR1	0.743663	0.0372084	0.183197	0.050969	0.247096	0.0709459	-0.560466	0.00670766	0.838321	0.0958841	0.828165	0.0327447	0.997969	0.0918854	-0.0101557	0.877037	Yes
YFL013C	IES1	1.01742	0.0486349	0.368736	0.0431381	0.362834	0.0422104	-0.648686	0.00380717	0.993356	0.0164453	0.941698	0.035584	0.948628	0.0477009	-0.0516584	0.264317	Yes
YNL215W	IES2	0.726773	0.0833714	0.197201	0.0492877	0.269103	0.0554298	-0.529572	0.00642056	0.722764	0.0129481	0.420341	0.101767	0.581409	0.13968	-0.302424	0.0511412	No
YER092W	IES5	0.765282	0.0162507	0.357597	0.0223243	0.468117	0.039689	-0.407685	0.00444413	0.878965	0.0426755	0.882536	0.0338379	1.00605	0.0560445	0.00357167	0.924859	Yes
YDR123C	INO2	0.679203	0.0370952	0.0699261	0.0281797	0.10193	0.0374942	-0.609276	0.00129524	1.05213	0.0322776	0.932632	0.0204512	0.887046	0.0275808	-0.119498	0.0340782	Yes
YHR079C	IRE1	1.04532	0.0879719	0.383796	0.0435626	0.372317	0.0658916	-0.661524	0.0170638	1.07673	0.0603022	0.985195	0.0300457	0.918661	0.0697047	-0.0915362	0.239065	Yes
YGR238C	KEL2	1.04781	0.0683185	0.638189	0.0405148	0.613989	0.0754947	-0.409625	0.0334922	1.03501	0.0263274	0.932867	0.0402933	0.901631	0.0394165	-0.102144	0.0731798	Yes
YJL134W	LCB3	0.931038	0.028091	0.477447	0.0502386	0.514146	0.0639706	-0.453592	0.0116066	0.879952	0.00934555	0.936728	0.0151962	1.06452	0.0128186	0.0567759	0.0190922	Yes
YNL104C	LEU4	1.20932	0.113114	0.71067	0.106756	0.585153	0.0490785	-0.498653	0.00496823	1.05786	0.0106176	1.00281	0.0444327	0.948466	0.0512266	-0.0550512	0.291744	Yes
YNL268W	LYP1	1.13886	0.00277329	0.7112	0.066201	0.624374	0.0570201	-0.427665	0.011031	1.12385	0.00167001	0.987597	0.0686385	0.878802	0.0616702	-0.136254	0.10883	Yes
YDR005C	MAF1	0.960573	0.0530019	0.595044	0.0326394	0.619565	0.0110203	-0.365529	0.00226074	0.999263	0.0198577	1.01118	0.00335883	1.01231	0.0198713	0.0119151	0.478416	Yes
YPR070W	MED1	0.823921	0.0215211	0.365137	0.0822137	0.444655	0.104854	-0.458784	0.020231	0.76126	0.0109348	0.573161	0.055054	0.754069	0.0831753	-0.188099	0.0557601	Yes
YIR033W	MGA2	0.722041	0.0254907	0.20744	0.0216484	0.288586	0.0399972	-0.514601	0.00385697	0.760334	0.0537249	0.770963	0.0443987	1.02368	0.137439	0.0106286	0.892257	Yes
YMR115W	MGR3	0.936701	0.0246511	0.609087	0.0014103	0.650712	0.0177106	-0.327614	0.00300958	1.00436	0.0030902	0.992587	0.0266954	0.988231	0.0245514	-0.0117732	0.569125	Yes
YNL291C	MID1	1.05319	0.0447985	0.427391	0.0584679	0.408075	0.0697549	-0.625794	0.0109407	0.927699	0.0483065	0.769254	0.0214405	0.830521	0.0285691	-0.158445	0.0226123	Yes
YLR190W	MMR1	0.787361	0.0584635	0.28005	0.113275	0.366261	0.159457	-0.507312	0.0496505	0.879483	0.0254521	0.81618	0.00701841	0.928804	0.0282538	-0.0633031	0.0795598	Yes
YJR074W	MOG1	0.82205	0.0384022	0.14152	0.0293381	0.17102	0.0278077	-0.68053	0.000293962	0.8869	0.0298786	0.828167	0.0503647	0.932995	0.027131	-0.0587333	0.0663085	Yes
YNL297C	MON2	0.668843	0.100325	0.191434	0.0554533	0.281107	0.0394841	-0.477409	0.00523524	0.860391	0.0538721	0.927557	0.0129887	1.08231	0.0692268	0.0671658	0.215581	Yes
YMR224C	MRE11	0.539206	0.0486705	0.223328	0.0287364	0.420013	0.0771647	-0.315878	0.0234618	0.579847	0.0444034	0.448673	0.0328065	0.777079	0.071898	-0.131174	0.0570929	Yes
YBR122C	MRPL36	1.05184	0.148642	0.442679	0.0389547	0.434728	0.0987012	-0.60916	0.0442896	1.07905	0.0278865	0.996171	0.0237137	0.924298	0.0442838	-0.0828804	0.141568	Yes
YDR335W	MSN5	0.898835	0.0949702	0.433663	0.0193095	0.487157	0.0488081	-0.465172	0.0196967	0.945626	0.0153973	0.890951	0.0250794	0.942163	0.0206151	-0.0546743	0.0591142	Yes
YGR206W	MVB12	1.13617	0.00621788	0.649937	0.0872835	0.572113	0.0769929	-0.486228	0.016081	1.05971	0.0183618	0.967939	0.0460076	0.913091	0.0328386	-0.0917721	0.0614721	Yes
YDL002C	NHP10	0.763098	0.0597201	0.372204	0.0314163	0.494079	0.0809665	-0.390894	0.025852	0.876807	0.0505202	0.86666	0.0241674	0.991877	0.0659302	-0.0101473	0.821806	Yes
YLR285W	NNT1	1.27251	0.0790574	0.828917	0.0590305	0.653062	0.0500489	-0.443589	0.016309	1.06301	0.070837	0.933798	0.043589	0.88328	0.0833316	-0.12921	0.198662	Yes
YNL183C	NPR1	1.20444	0.0968549	0.431932	0.0515339	0.36441	0.0741412	-0.772505	0.0175153	0.963878	0.0493224	0.838336	0.0329331	0.871961	0.0559993	-0.125542	0.0954676	Yes
YHL023C	NPR3	0.974563	0.157547	0.525669	0.0460963	0.548631	0.0673244	-0.448894	0.044476	1.00104	0.059532	0.987253	0.00886296	0.989856	0.0615397	-0.0137831	0.79106	Yes
YDL167C	NRP1	1.10651	0.0556834	0.657291	0.0465923	0.595649	0.0536225	-0.449218	0.0129793	1.0738	0.0466903	0.943279	0.033072	0.878872	0.0144708	-0.130525	0.0110786	Yes
YHL013C	OTU2	0.937851	0.10424	0.467258	0.197297	0.481725	0.176693	-0.470593	0.028104	0.887702	0.0717791	0.60252	0.280291	0.656298	0.277989	-0.285182	0.192828	No
YGR202C	PCT1	1.06772	0.0790428	0.56708	0.0754407	0.535307	0.0927172	-0.500639	0.0283317	1.00096	0.0421711	0.183496	0.0665863	0.182702	0.0627291	-0.817459	0.00312401	No
YBR035C	PDX3	0.579928	0.0233087	0.138415	0.0356337	0.239428	0.063354	-0.441513	0.00511987	0.562025	0.080932	0.184145	0.0476684	0.333272	0.101607	-0.377881	0.0283818	No
YER149C	PEA2	0.970773	0.0155549	0.537446	0.104195	0.553106	0.103809	-0.433327	0.0251514	1.002	0.0246826	0.952828	0.0372579	0.95093	0.0287441	-0.0491705	0.13601	Yes
YJL210W	PEX2	1.09532	0.0221232	0.721901	0.027985	0.659064	0.0212839	-0.373418	0.00206655	0.890654	0.0629433	0.664247	0.0921611	0.746617	0.0920311	-0.226407	0.064881	Yes
YPL031C	PHO85	0.601637	0.0331435	0.0628038	0.0181073	0.104796	0.0309101	-0.538833	0.00263986	0.59725	0.0277723	0.569736	0.101393	0.949809	0.138784	-0.0275141	0.678567	Yes
YJL117W	PHO86	0.793682	0.0424842	0.367729	0.0604895	0.468916	0.105087	-0.425952	0.0278889	0.864763	0.047495	0.687005	0.0284839	0.79508	0.015056	-0.177758	0.00751062	Yes
YMR006C	PLB2	1.14247	0.0291846	0.727935	0.0579926	0.636315	0.0348448	-0.414539	0.00268298	1.13045	0.00895623	0.987903	0.0286938	0.874131	0.0313925	-0.142544	0.031472	Yes
YPL036W	PMA2	1.11633	0.0891511	0.681088	0.0362129	0.611534	0.0201262	-0.435243	0.00787	0.972073	0.00777656	0.767073	0.0714812	0.789326	0.0754755	-0.204999	0.0595182	Yes
YGL167C	PMR1	0.800307	0.117751	0.253387	0.0326555	0.3176	0.0121981	-0.54692	0.0123638	0.925936	0.0110266	0.892631	0.016305	0.964283	0.0259017	-0.0333048	0.189903	Yes
YNL055C	POR1	1.01547	0.0342711	0.05	6.93889e-18	0.0492935	0.00164136	-0.965473	0.000629411	0.674862	0.0567473	0.121569	0.0385204	0.18643	0.0753051	-0.553294	0.0144791	No
YNR032W	PPG1	0.853476	0.0203409	0.380034	0.019062	0.445345	0.0207504	-0.473442	0.00111721	0.949846	0.0308504	0.941945	0.0135438	0.993157	0.0454312	-0.00790116	0.824625	Yes
YML016C	PPZ1	0.932168	0.0368486	0.439096	0.0576527	0.472746	0.0711233	-0.493073	0.0125687	0.999814	0.033862	0.97986	0.0298206	0.98016	0.00492573	-0.0199537	0.0359111	Yes
YNL169C	PSD1	0.919707	0.0540249	0.552631	0.0293889	0.603433	0.0522851	-0.367076	0.0171491	0.933182	0.058343	0.978277	0.0124087	1.05346	0.0821917	0.0450951	0.461514	Yes
YNL016W	PUB1	0.868287	0.129852	0.449244	0.00442922	0.528813	0.0764339	-0.419042	0.0476676	0.906654	0.0405474	0.873366	0.0711306	0.96187	0.0416873	-0.0332877	0.322231	Yes
YEL037C	RAD23	0.987987	0.0209473	0.542614	0.0377044	0.54978	0.0445343	-0.445373	0.00623259	0.999917	0.0226424	0.953317	0.0382921	0.953156	0.0233284	-0.0466007	0.100722	Yes
YER162C	RAD4	0.681474	0.255941	0.296909	0.292301	0.34615	0.243078	-0.384565	0.00517927	0.660122	0.264621	0.212548	0.11494	0.307317	0.150732	-0.447574	0.0820016	No
YDR004W	RAD57	0.87497	0.0331585	0.552556	0.0263012	0.631497	0.0183287	-0.322414	0.00193512	0.811272	0.0194471	0.684017	0.0345747	0.843256	0.0395701	-0.127255	0.0314136	Yes
YLR039C	RIC1	0.625259	0.00950461	0.122089	0.00586432	0.195174	0.00680887	-0.503171	4.31569e-05	0.992814	0.0285578	0.886952	0.00909923	0.893903	0.0194815	-0.105862	0.0219752	Yes
YNL294C	RIM21	0.695572	0.0400469	0.389586	0.0957053	0.55615	0.121901	-0.305986	0.0271603	0.696799	0.0817744	0.345298	0.0433967	0.505357	0.103568	-0.351501	0.0451979	No
YLR371W	ROM2	0.951505	0.0635892	0.520221	0.073996	0.552893	0.104817	-0.431283	0.0408489	0.97444	0.00882179	0.904811	0.0101955	0.928571	0.00935972	-0.0696288	0.00897337	Yes
YDL020C	RPN4	0.714075	0.0415777	0.1003	0.0101917	0.140142	0.006506	-0.613775	0.00133698	0.819162	0.084313	0.661416	0.00974168	0.815831	0.0819054	-0.157746	0.103887	Yes
YGR027C	RPS25A	0.974075	0.0345282	0.615288	0.061089	0.631846	0.0595527	-0.358787	0.0139543	0.936547	0.0353918	0.799834	0.0564075	0.853237	0.0356877	-0.136713	0.0232618	Yes
YMR030W	RSF1	1.19975	0.115177	0.448955	0.0478784	0.376463	0.0445519	-0.750795	0.0112206	0.986817	0.0473834	0.942106	0.0175405	0.957602	0.0609574	-0.044711	0.428075	Yes
YBL103C	RTG3	1.00752	0.0773241	0.344788	0.081337	0.350488	0.111838	-0.662737	0.0268118	0.964756	0.00800935	0.867728	0.064367	0.90004	0.0739843	-0.0970284	0.198357	Yes
YDR389W	SAC7	0.885133	0.0240618	0.371554	0.0753809	0.41991	0.0867242	-0.513579	0.0111557	0.983232	0.0378153	0.976472	0.00908334	0.994894	0.0460818	-0.0067597	0.854938	Yes
YER129W	SAK1	1.13756	0.0336364	0.511091	0.0636761	0.448672	0.0480387	-0.626472	0.00325625	1.01	0.0256535	1.04605	0.0322099	1.03622	0.0374463	0.0360487	0.310635	Yes
YER019C-A	SBH2	1.00572	0.0376921	0.541619	0.0561869	0.537211	0.0364804	-0.464106	0.000946212	1.02985	0.0262961	1.02326	0.0204634	0.993821	0.0138007	-0.00658631	0.581471	Yes
YER120W	SCS2	1.17198	0.101645	0.236408	0.0372917	0.200568	0.0140108	-0.935572	0.00240795	1.11647	0.104859	1.02157	0.0625764	0.918481	0.0424328	-0.0949004	0.12997	Yes
YMR305C	SCW10	1.24747	0.0966113	0.674099	0.0295515	0.542034	0.0251301	-0.573372	0.0078812	1.14231	0.0208024	1.03207	0.0350059	0.903928	0.0378181	-0.110241	0.0742849	Yes
YBR171W	SEC66	1.05926	0.0656841	0.365682	0.0453034	0.346494	0.0485884	-0.693575	0.00617828	0.965394	0.0100668	1.04344	0.0234762	1.08078	0.018403	0.0780452	0.0257421	Yes
YBL058W	SHP1	0.466205	0.0357019	0.201511	0.0438028	0.441261	0.128465	-0.264694	0.0399449	0.628633	0.0521789	0.479115	0.0900463	0.767584	0.154913	-0.149517	0.187602	Yes
YOL110W	SHR5	1.12384	0.0353183	0.63766	0.0567616	0.566864	0.040722	-0.486183	0.00354244	1.03685	0.00121952	0.889234	0.0048774	0.857628	0.00370611	-0.147614	0.000308628	Yes
YLR079W	SIC1	0.544717	0.0592686	0.360754	0.0535188	0.659408	0.027929	-0.183963	0.0011049	0.636058	0.00895803	0.602157	0.0348731	0.946255	0.0450866	-0.0339008	0.229638	Yes
YPL026C	SKS1	1.08195	0.0797241	0.579261	0.0816224	0.543227	0.110801	-0.502686	0.0450233	1.00103	0.0189298	0.927347	0.0490935	0.92666	0.0503278	-0.0736827	0.179002	Yes
YMR216C	SKY1	1.13682	0.088689	0.650822	0.062708	0.576353	0.0744319	-0.486001	0.0242503	1.04273	0.0241915	0.92117	0.00924949	0.884038	0.0271872	-0.121558	0.0314367	Yes
YBL007C	SLA1	0.855475	0.076611	0.303695	0.0190479	0.359478	0.050546	-0.55178	0.0144355	0.909567	0.0465221	0.80477	0.0397856	0.884862	0.00253311	-0.104797	0.00222546	Yes
YHR030C	SLT2	0.946607	0.120399	0.467441	0.0822075	0.501307	0.109544	-0.479166	0.0378993	1.02895	0.0308297	1.00572	0.0386622	0.97854	0.0531282	-0.0232304	0.605144	Yes
YDL013W	SLX5	0.714747	0.126137	0.397962	0.0266611	0.569564	0.0725194	-0.316784	0.0465327	0.825961	0.0494552	0.762708	0.0947614	0.925472	0.122115	-0.0632535	0.465116	Yes
YPL027W	SMA1	1.28153	0.0938198	0.787212	0.0476001	0.61521	0.0234265	-0.494318	0.00722458	1.16707	0.0653155	1.02619	0.0430538	0.88091	0.0435838	-0.140878	0.0686419	Yes
YDR477W	SNF1	1.01655	0.02591	0.05	6.93889e-18	0.0492184	0.00126636	-0.966547	0.000359108	1.00844	0.0414448	1.01742	0.0265559	1.01048	0.0467579	0.00897668	0.806204	Yes
YNR023W	SNF12	0.413846	0.0593225	0.118864	0.0223232	0.29792	0.0833573	-0.294982	0.0327732	0.34263	0.0157298	0.281494	0.0550427	0.822552	0.165447	-0.0611362	0.25905	Yes
YHL025W	SNF6	0.567126	0.026584	0.118243	0.0534899	0.212037	0.103615	-0.448883	0.0132394	0.607041	0.0195602	0.440198	0.00291839	0.725824	0.0212929	-0.166843	0.00589094	Yes
YHL022C	SPO11	1.24379	0.051825	0.569787	0.0430281	0.45984	0.0501069	-0.674006	0.00788928	1.17527	0.05937	1.01513	0.0246377	0.866748	0.061877	-0.160139	0.101887	Yes
YAL009W	SPO7	1.22242	0.0628187	0.649481	0.177661	0.528086	0.132931	-0.572938	0.0311217	1.12203	0.0302879	0.979126	0.0252208	0.873752	0.0438873	-0.142899	0.0605365	Yes
YKL020C	SPT23	0.962883	0.0263299	0.46097	0.0366479	0.480022	0.050009	-0.501913	0.00732007	0.996712	0.0277112	1.02501	0.0377574	1.03022	0.0660838	0.0282932	0.602964	Yes
YML034W	SRC1	1.01835	0.0171382	0.510052	0.0763939	0.501498	0.0784184	-0.508293	0.0136166	1.04996	0.0155776	1.02364	0.00948664	0.975285	0.0233463	-0.0263134	0.27534	Yes
YBR283C	SSH1	0.980533	0.074261	0.487533	0.0718658	0.495093	0.0428035	-0.493	0.00198926	1.02064	0.07721	1.03592	0.0290155	1.01889	0.0519864	0.0152799	0.703762	Yes
YLR006C	SSK1	1.03893	0.0309292	0.694464	0.0341436	0.668285	0.0224272	-0.344469	0.00217234	1.03161	0.0271471	0.973964	0.0390954	0.944145	0.0295836	-0.0576445	0.118415	Yes
YOR242C	SSP2	1.05259	0.036557	0.263347	0.0448561	0.249056	0.0351514	-0.789243	0.000186344	1.03351	0.0245984	1.01994	0.0186024	0.987293	0.0250001	-0.0135734	0.540095	Yes
YDR310C	SUM1	1.04891	0.042945	0.44939	0.102422	0.425594	0.085312	-0.599518	0.00642435	1.0054	0.0148285	0.915792	0.0350155	0.911009	0.0357181	-0.0896098	0.0739219	Yes
YNL253W	TEX1	1.12108	0.0814616	0.537335	0.167281	0.471399	0.122687	-0.583743	0.0137662	1.00475	0.163869	0.785513	0.164107	0.784379	0.117267	-0.219233	0.158146	Yes
YHR025W	THR1	0.658023	0.154067	0.222364	0.0382598	0.348694	0.0570174	-0.43566	0.0420642	0.562526	0.15669	0.663918	0.131244	1.2616	0.332367	0.101392	0.495481	Yes
YPR133W-A	TOM5	0.752311	0.0925928	0.0983266	0.0367278	0.134327	0.0599179	-0.653985	0.0129989	0.558652	0.151475	0.539667	0.115257	0.988618	0.0937461	-0.0189859	0.645057	Yes
YBR162C	TOS1	1.31225	0.0198389	0.840746	0.029881	0.640707	0.0208198	-0.471501	0.00186029	1.0467	0.063155	0.920866	0.0741313	0.879055	0.0337197	-0.125837	0.0321503	Yes
YJL164C	TPK1	1.10582	0.0380667	0.64288	0.0830658	0.581632	0.0730783	-0.462937	0.0168081	1.04296	0.0373698	0.924756	0.0447265	0.886314	0.0137405	-0.118204	0.00482362	Yes
YOR251C	TUM1	0.513519	0.0517611	0.147544	0.0338545	0.283981	0.0364271	-0.365975	0.00151908	0.625483	0.0343284	0.818995	0.036134	1.31581	0.120764	0.193512	0.0564168	Yes
YMR022W	UBC7	1.13602	0.0261614	0.751379	0.0439327	0.662198	0.0474992	-0.384644	0.0123715	1.02681	0.00664247	0.960747	0.017545	0.935645	0.0150023	-0.0660638	0.0259288	Yes
YLL039C	UBI4	0.820355	0.0341687	0.174941	0.0288447	0.214816	0.0417745	-0.645414	0.0043749	0.904304	0.0905515	0.841045	0.0543353	0.933183	0.0313268	-0.0632592	0.132407	Yes
YDL122W	UBP1	0.961508	0.0717389	0.210664	0.0221413	0.221641	0.0366423	-0.750844	0.00702529	1.04276	0.0176871	0.9974	0.00688615	0.956671	0.0104029	-0.0453609	0.0310869	Yes
YBR058C	UBP14	1.00021	0.015357	0.611484	0.0390581	0.610904	0.0295444	-0.388723	0.00185365	0.969808	0.0297179	0.970065	0.0263322	1.00112	0.0384891	0.000256232	0.993085	Yes
YMR304W	UBP15	0.681924	0.0587067	0.378152	0.0237225	0.555766	0.0149593	-0.303771	0.00669408	0.832378	0.00461686	0.950046	0.0122591	1.14137	0.0141839	0.117668	0.00490487	Yes
YOR124C	UBP2	1.1433	0.036141	0.640373	0.0686842	0.559065	0.0474782	-0.502922	0.00373194	1.04885	0.0448929	1.00146	0.00693261	0.956309	0.0352424	-0.0473936	0.231817	Yes
YMR067C	UBX4	0.902544	0.0318727	0.455417	0.0544501	0.50344	0.0467174	-0.447127	0.00280158	0.967387	0.0571455	0.958523	0.0611307	0.990641	0.0163532	-0.00886437	0.503705	Yes
YDL190C	UFD2	1.05618	0.184663	0.229831	0.0480859	0.233825	0.0949778	-0.826349	0.0370632	0.970875	0.0554801	0.841153	0.0567337	0.865859	0.00941618	-0.129722	0.000166031	Yes
YBR173C	UMP1	0.691556	0.0683396	0.154278	0.0223301	0.228189	0.0550135	-0.537279	0.013345	0.722258	0.0350545	0.766275	0.034842	1.06261	0.0565116	0.0440169	0.246639	Yes
YNL229C	URE2	0.985778	0.0861491	0.279074	0.0441633	0.281663	0.0234623	-0.706704	0.00241099	0.942342	0.0797518	0.803849	0.123533	0.868655	0.19329	-0.138492	0.429588	Yes
YOR068C	VAM10	1.04201	0.0517454	0.31377	0.14995	0.299048	0.137235	-0.728244	0.0170417	0.965059	0.04852	0.793902	0.0915317	0.828519	0.12983	-0.171158	0.209295	Yes
YDL185W	VMA1	0.522178	0.0891024	0.162279	0.0377404	0.307768	0.0176903	-0.359899	0.0100391	0.415537	0.0999777	0.374478	0.0595033	0.982668	0.340549	-0.0410593	0.75064	Yes
YHR039C-B	VMA10	0.458287	0.0952876	0.145756	0.0163607	0.330268	0.0738931	-0.312531	0.0429758	0.3416	0.0189754	0.380971	0.115349	1.1025	0.291149	0.0393707	0.631527	Yes
YPL234C	VMA11	0.465514	0.0164418	0.179549	0.0270748	0.385544	0.0541267	-0.285965	0.00433907	0.448967	0.0576378	0.576404	0.0471099	1.29365	0.0889183	0.127437	0.0257787	Yes
YGR105W	VMA21	0.582662	0.0591804	0.177099	0.0316917	0.309872	0.0789366	-0.405563	0.0179331	0.665118	0.0456113	0.500148	0.126763	0.767691	0.23381	-0.16497	0.305495	Yes
YGR020C	VMA7	0.387185	0.0501724	0.128818	0.0174908	0.344529	0.0913919	-0.258366	0.0325962	0.297805	0.0182548	0.399329	0.0717422	1.34377	0.25358	0.101525	0.182745	Yes
YEL051W	VMA8	0.249358	0.0145327	0.05	6.93889e-18	0.201214	0.0120095	-0.199358	0.00264646	0.329392	0.0411427	0.125612	0.0747235	0.416895	0.301992	-0.20378	0.126707	No
YKR001C	VPS1	0.8224	0.079612	0.151913	0.00829874	0.185868	0.0149163	-0.670487	0.00617503	0.867658	0.0311367	0.856869	0.00469385	0.988817	0.0351916	-0.0107893	0.674783	Yes
YOR132W	VPS17	1.11164	0.0616148	0.601685	0.10298	0.542401	0.0968565	-0.509952	0.0250247	0.947789	0.0850729	0.85533	0.0670534	0.915392	0.150581	-0.092459	0.468908	Yes
YKL041W	VPS24	0.727398	0.220084	0.197411	0.0665264	0.275514	0.0451271	-0.529987	0.0458651	0.802288	0.113145	0.742452	0.0587556	0.94325	0.149858	-0.0598358	0.534775	Yes
YHR012W	VPS29	1.166	0.102297	0.495946	0.0435769	0.425933	0.0215244	-0.670058	0.00529629	0.960865	0.0537382	0.887425	0.0936602	0.921208	0.0512179	-0.0734395	0.145143	Yes
YPR173C	VPS4	0.73314	0.0954334	0.285269	0.0582853	0.401153	0.11715	-0.447871	0.0445679	0.806084	0.0157956	0.588559	0.178602	0.726196	0.2073	-0.217526	0.200061	Yes
YDR484W	VPS52	0.52056	0.0141494	0.289106	0.0297462	0.554575	0.0473199	-0.231454	0.00402259	0.729323	0.0136646	0.799466	0.0512865	1.09787	0.0916781	0.070143	0.264766	Yes
YJL029C	VPS53	0.693	0.0639954	0.384687	0.0756479	0.550639	0.0733175	-0.308313	0.00660825	0.859732	0.0596475	0.926887	0.023917	1.08343	0.0829762	0.0671541	0.280268	Yes
YDR486C	VPS60	1.06308	0.0361616	0.524988	0.00617788	0.494318	0.0149116	-0.538089	0.00191011	1.02627	0.0158923	0.991422	0.0225091	0.966279	0.0266811	-0.0348524	0.22008	Yes
YDR136C	VPS61	0.496452	0.0295494	0.107239	0.0406776	0.2149	0.0807037	-0.389213	0.00516488	0.91951	0.0191529	0.761033	0.0341695	0.827402	0.0254976	-0.158477	0.00969615	Yes
YLR261C	VPS63	0.611366	0.0369758	0.0914476	0.0300918	0.147106	0.0421326	-0.519919	0.000184487	1.00283	0.0198492	0.836821	0.00943654	0.83492	0.0239468	-0.166006	0.0133754	Yes
YDR200C	VPS64	0.802226	0.0254792	0.392349	0.0592191	0.489424	0.0755746	-0.409877	0.0114664	0.926168	0.0534989	0.737923	0.0537551	0.798585	0.0624425	-0.188246	0.0562118	Yes
YOR043W	WHI2	1.06643	0.0966125	0.588212	0.0598757	0.555261	0.0725088	-0.478222	0.023715	0.841934	0.0336019	0.758658	0.0514317	0.901373	0.0537657	-0.0832755	0.128687	Yes
YGL173C	XRN1	0.735535	0.0296149	0.0604924	0.0148385	0.0820449	0.0187827	-0.675042	0.000825124	0.769915	0.0321778	0.415744	0.0820027	0.539045	0.100712	-0.354171	0.0218764	No
YBL081W	YBL081W	1.11375	0.0485857	0.639346	0.0589147	0.573362	0.0371012	-0.474403	0.003303	1.00143	0.0311144	0.892096	0.0345084	0.892008	0.0511974	-0.109338	0.0998407	Yes
YBR242W	YBR242W	1.1373	0.0557288	0.566401	0.106422	0.497299	0.0831969	-0.570895	0.0138863	1.03727	0.0311146	0.935765	0.00641677	0.903135	0.0332564	-0.101507	0.0612712	Yes
YCL007C	YCL007C	0.539404	0.044341	0.252856	0.0310175	0.475751	0.0892398	-0.286548	0.0311555	0.345643	0.0322267	0.65127	0.0274591	1.8985	0.174773	0.305627	0.00608652	Yes
YCL046W	YCL046W	1.05274	0.0464814	0.39968	0.0266649	0.379515	0.0166692	-0.653061	0.00110315	1.01965	0.00724627	1.04111	0.0319013	1.02102	0.0295224	0.0214588	0.420173	Yes
YNL064C	YDJ1	0.602679	0.0677159	0.227427	0.0309289	0.376663	0.0181928	-0.375252	0.00574513	0.531317	0.0226872	0.304567	0.0360027	0.571435	0.0422959	-0.226749	0.00176367	No
YDL121C	YDL121C	1.0829	0.0180051	0.598609	0.0503896	0.552907	0.0469664	-0.48429	0.00586139	1.03325	0.00536901	1.03186	0.041322	0.998675	0.0403108	-0.00139414	0.96649	Yes
YDL183C	YDL183C	1.12823	0.0806647	0.280343	0.0772969	0.254528	0.0856322	-0.847887	0.0166347	1.03544	0.0491826	0.99957	0.0298753	0.968872	0.075267	-0.0358734	0.580034	Yes
YDL206W	YDL206W	0.926468	0.0290866	0.429179	0.0893328	0.466702	0.112573	-0.497289	0.0268936	0.935168	0.0121111	0.938598	0.0156446	1.00399	0.0273092	0.00342968	0.867854	Yes
YDR186C	YDR186C	0.862299	0.147246	0.156731	0.0373973	0.182522	0.0299509	-0.705568	0.0152366	1.01232	0.0152671	1.01744	0.00897168	1.00533	0.0195435	0.00512533	0.747574	Yes
YDR199W	YDR199W	0.819546	0.0171498	0.475819	0.0104172	0.580599	0.004977	-0.343727	0.00031495	0.957429	0.015089	0.95231	0.0207348	0.994947	0.0286035	-0.00511917	0.814586	Yes
YDR431W	YDR431W	0.907497	0.0281412	0.378539	0.0541883	0.418683	0.0683576	-0.528958	0.0100313	0.964295	0.0441017	0.942065	0.0180523	0.97901	0.0492077	-0.0222307	0.57093	Yes
YDR537C	YDR537C	1.20869	0.0331746	0.307001	0.0626171	0.252878	0.046441	-0.901691	0.000767599	1.05985	0.00652624	1.01166	0.0249756	0.95461	0.0261023	-0.048198	0.134337	Yes
YER084W	YER084W	1.04896	0.116458	0.477901	0.0528872	0.463429	0.0840821	-0.571056	0.0287331	1.016	0.0135049	1.05357	0.0528733	1.037	0.0508671	0.0375676	0.411566	Yes
YER119C-A	YER119C-A	1.02063	0.0512786	0.270993	0.0547215	0.265834	0.051921	-0.749634	0.00438482	1.0212	0.0709761	1.16497	0.0374592	1.14399	0.0505533	0.143765	0.0444133	Yes
YKL065C	YET1	1.02331	0.00804971	0.666072	0.0370269	0.651086	0.0392159	-0.357239	0.00674682	0.984974	0.0789545	0.872263	0.0366694	0.888711	0.0443995	-0.112712	0.0871551	Yes
YDL072C	YET3	0.637364	0.030985	0.163243	0.0452421	0.260091	0.082581	-0.47412	0.0125368	0.556471	0.0344792	0.162068	0.0922169	0.292994	0.170831	-0.394403	0.0316429	No
YFL013W-A	YFL013W-A	1.07293	0.0292406	0.207463	0.222686	0.189891	0.201782	-0.865463	0.0270167	1.08856	0.0194745	0.0583583	0.00603448	0.053614	0.00554959	-1.0302	0.000179665	No
YFL032W	YFL032W	1.07857	0.0578872	0.368114	0.058484	0.340845	0.0468087	-0.710457	0.00316614	1.03328	0.0233954	0.97822	0.0246867	0.947753	0.0460645	-0.0550633	0.246744	Yes
YGL081W	YGL081W	0.958892	0.0271594	0.501172	0.0441329	0.524015	0.0573917	-0.45772	0.0104779	0.911657	0.0197524	0.889993	0.0174278	0.97684	0.0328036	-0.0216632	0.42364	Yes
YHR033W	YHR033W	1.11735	0.0691458	0.72296	0.0524069	0.646617	0.00668752	-0.394394	0.000903885	0.967899	0.103107	0.883954	0.105113	0.915536	0.0753872	-0.083945	0.245768	Yes
YJL027C	YJL027C	1.12658	0.0325385	0.693794	0.0431996	0.616968	0.0511192	-0.432789	0.0115785	1.09712	0.0158901	1.08013	0.0183055	0.984948	0.0306861	-0.0169933	0.550588	Yes
YKL077W	YKL077W	1.18635	0.0555259	0.67171	0.0606273	0.566753	0.0488561	-0.514639	0.00871779	1.11828	0.0192817	1.03566	0.0284231	0.926351	0.0287102	-0.0826257	0.0718839	Yes
YMR052C-A	YMR052C-A	0.921229	0.0184366	0.449285	0.0505594	0.48892	0.0640543	-0.471944	0.0102157	0.986393	0.0539419	1.04262	0.0385034	1.06114	0.0818101	0.056226	0.425657	Yes
YMR294W-A	YMR294W-A	1.28032	0.0731521	0.578022	0.106994	0.451047	0.0746622	-0.702295	0.0107524	1.15155	0.115726	0.96502	0.0193863	0.845753	0.079745	-0.186525	0.139028	Yes
YNL120C	YNL120C	0.595573	0.173942	0.187578	0.162447	0.274801	0.185252	-0.407995	0.0321436	0.650145	0.165412	0.258195	0.294432	0.407178	0.456937	-0.39195	0.247857	No
YNL171C	YNL171C	0.895036	0.0567602	0.32293	0.0225523	0.362294	0.0356538	-0.572106	0.00570883	0.832391	0.173344	0.494572	0.134347	0.585151	0.0506685	-0.337818	0.00827974	No
YNR021W	YNR021W	0.933767	0.105214	0.329088	0.0101699	0.356022	0.0321902	-0.60468	0.0122473	1.01551	0.0229611	1.03189	0.0219678	1.01625	0.0139396	0.0163829	0.239796	Yes
YOR331C	YOR331C	0.4038	0.0497923	0.166797	0.0413139	0.426366	0.147391	-0.237002	0.0498633	0.446008	0.0598897	0.364667	0.0569162	0.821301	0.114006	-0.0813403	0.155671	Yes
YPL041C	YPL041C	1.02492	0.0226505	0.569445	0.129641	0.553409	0.117057	-0.455475	0.0280795	1.00709	0.0403087	1.00032	0.056556	0.996005	0.0831843	-0.0067742	0.921034	Yes
YPR114W	YPR114W	1.07514	0.109227	0.593247	0.0905148	0.554786	0.0911834	-0.48189	0.0283927	1.04268	0.00325829	1.00262	0.043701	0.961708	0.0445213	-0.0400557	0.348079	Yes
YLR262C	YPT6	0.631891	0.0700048	0.123511	0.0674722	0.198897	0.103854	-0.50838	0.0199696	0.90713	0.0187447	0.775916	0.0199943	0.856099	0.0378679	-0.131214	0.0382503	Yes
YBR111C	YSA1	0.981501	0.025612	0.53686	0.0603156	0.545739	0.0479912	-0.444641	0.00308665	1.0014	0.0299312	0.972755	0.068811	0.973208	0.0846516	-0.0286468	0.687506	Yes
																Rescued:		188
																Not Rescued:		22
