# Supplementary material for: A Conserved Endoplasmic Reticulum Membrane Protein Complex (EMC) Facilitates Phospholipid Transfer from the ER to Mitochondria
Source: PLoS Biol. 2014 Oct 14;12(10):e1001969. doi: 10.1371/journal.pbio.1001969 (PMC4196738; doi:10.1371/journal.pbio.1001969)
Supplement: Table S2 — Functional group enrichment for genes identified in the CHO2 SGA screen, related to Figure 1 . Only genes whose interactions were rescued by choline (Table S1) were used in the analysis. (XLS) [file pbio.1001969.s008.xls]

## Sheet: Sheet 1 - Table 1
Type	Category	p value	Genes	k (genes in screen)	f (total genes in category)
Biological Process	re-entry into mitotic cell cycle after pheromone arrest	2.204e-06	VPS64 FAR7 FAR10 FAR3 FAR11	5	9
Biological Process	negative regulation of macroautophagy	0.004806	SIC1 PHO85	2	4
Biological Process	protein folding in endoplasmic reticulum	7.709e-06	EMC1 EMC4 KRE27 AIM27 EMC6	5	11
Biological Process	regulation of nitrogen utilization	0.007858	NPR1 URE2	2	5
Biological Process	intralumenal vesicle formation	0.007858	VPS24 VPS4	2	5
Biological Process	retrograde transport, endosome to Golgi	7.524e-06	VPS52 VPS29 VPS53 RIC1 YPT6 VPS17	6	18
Biological Process	vacuolar acidification	4.232e-07	VMA1 VMA8 VMA7 DBF2 VMA16 VPH2 VMA6 VMA11	8	26
Biological Process	protein deubiquitination	0.0001606	UBP14 UBP1 UBI4 UBP15 UBP2	5	19
Biological Process	late endosome to vacuole transport via multivesicular body sorting pathway	0.004322	VPS60 DID2 VPS4	3	12
Biological Process	nucleosome mobilization	0.0009397	NHP10 IES1 SNF6 SNF12	4	16
Biological Process	endoplasmic reticulum unfolded protein response	0.0055	HAC1 SLT2 IRE1	3	13
Biological Process	protein targeting to vacuole	0.001047	VPS64 MVB12 VPS1 DID2 SRN2 MON2	6	41
Biological Process	sterol biosynthetic process	0.009146	ERG28 ERG3 ERG5 CYB5	4	29
Biological Process	ascospore formation	0.00118	SPO7 SHP1 GPA2 UBI4 ADE16 MRE11 SSP2	7	57
Cellular Component	ER membrane protein complex	1.127e-07	EMC1 EMC4 KRE27 AIM27 EMC6	5	6
Cellular Component	Ssh1 translocon complex	0.00245	SSH1 SBH2	2	3
Cellular Component	proton-transporting V-type ATPase, V0 domain	0.0002283	VMA16 VMA6 VMA11	3	5
Cellular Component	ESCRT I complex	0.004806	MVB12 SRN2	2	4
Cellular Component	GARP complex	0.004806	VPS52 VPS53	2	4
Cellular Component	nuclear envelope lumen	0.007858	SNF1 GAL83	2	5
Cellular Component	retromer complex	0.007858	VPS29 VPS17	2	5
Cellular Component	AMP-activated protein kinase complex	0.007858	SNF1 GAL83	2	5
Cellular Component	vacuolar proton-transporting V-type ATPase, V1 domain	0.001199	VMA1 VMA8 VMA7	3	8
Cellular Component	endosome	2.292e-06	SLA1 CDC50 VPS52 VPS60 MVB12 VPS29 VPS53 VPS24 DID2 SRN2 MON2 VPS17 DAP1 VPS4	14	108
Cellular Component	endoplasmic reticulum	4.391e-10	SPO7 FAT1 SEC66 SSH1 EMC1 GET3 UBP1 VPS64 SBH2 ERG28 SCS2 EMC4 VMA21 IRE1 KRE27 PHO86 LCB3 YET1 VPH2 AIM27 EMC6 ERG3 FAR10 UBX2 GSF2 ERG5 UBC7 FAR3 CUE1 SCW10 CYB5 MID1 ARE2 YNR021W SHR5 YPR114W VPS4	37	416
Molecular Function	endodeoxyribonuclease activity	0.007858	VMA1 MRE11	2	5
Molecular Function	proton-transporting ATPase activity, rotational mechanism	0.0001476	VMA1 VMA8 VMA7 VMA16 VMA6 VMA11	6	29
Molecular Function	ubiquitin-specific protease activity	0.002285	UBP14 UBP1 UBP15 UBP2	4	20
Molecular Function	hydrolase activity, acting on acid anhydrides, catalyzing transmembrane movement of substances	0.003902	DRS2 VMA1 PMR1 PMA2	4	23
Molecular Function	ubiquitin binding	0.003947	SLA1 RAD23 MVB12 DOA1 BUB3	5	37
Molecular Function	kinase activity	0.002471	GAL1 KCS1 SNF1 SAK1 DBF2 THR1 SLT2 YHR033W IRE1 TPK1 SKY1 NPR1 SKS1 PHO85	14	206
