# Supplementary material for: A Conserved Endoplasmic Reticulum Membrane Protein Complex (EMC) Facilitates Phospholipid Transfer from the ER to Mitochondria
Source: PLoS Biol. 2014 Oct 14;12(10):e1001969. doi: 10.1371/journal.pbio.1001969 (PMC4196738; doi:10.1371/journal.pbio.1001969)
Supplement: Table S3 — Genetic interactions with EMC6 , related to Figure 2 . Aggravating and alleviating genetic interactions identified by SGA analysis are listed along with the strength of the interactions, plotted as in Table S1. (XLSX) [file pbio.1001969.s009.xlsx]

## Sheet: Sheet 2 - Table 1
ORF	Gene	Ctrl	Ctrl SD	Exp	Exp SD	Ratio	Ratio SD	Diff	p-value	Type
YNL141W	AAH1	0.56475	0.0344197	0.351618	0.0653102	0.631277	0.146457	-0.213132	0.0921838	Aggravating
YLR027C	AAT2	0.718283	0.144376	0.996276	0.0589545	1.42679	0.205823	0.277993	0.0508537	Alleviating
YDR448W	ADA2	0.577106	0.0717087	1.00869	0.0638988	1.76305	0.12565	0.431582	0.00146555	Alleviating
YGL071W	AFT1	0.711917	0.021143	0.890185	0.0191293	1.25075	0.0139997	0.178268	0.000602279	Alleviating
YOR058C	ASE1	0.648583	0.0268494	0.81535	0.0255117	1.26102	0.0941041	0.166766	0.0459052	Alleviating
YJL115W	ASF1	0.85693	0.0587103	0.684222	0.0545875	0.79843	0.0333104	-0.172708	0.0166453	Aggravating
YBL099W	ATP1	1.03719	0.0213101	0.201228	0.138308	0.19364	0.130923	-0.835967	0.0130608	Aggravating
YNL315C	ATP11	0.727969	0.00843946	0.897993	0.0235125	1.23336	0.0184125	0.170024	0.0040525	Alleviating
YMR098C	ATP25	0.793067	0.061868	0.600076	0.0124531	0.762205	0.0711956	-0.192991	0.066534	Aggravating
YMR068W	AVO2	0.682499	0.120654	0.951321	0.11455	1.41047	0.103951	0.268822	0.00444026	Alleviating
YPL161C	BEM4	0.801705	0.110023	0.984994	0.0592377	1.24344	0.10852	0.183289	0.0379585	Alleviating
YPL084W	BRO1	0.412727	0.0770314	0.725369	0.109112	1.81507	0.379854	0.312642	0.0793968	Alleviating
YPL069C	BTS1	0.679964	0.0473343	0.829357	0.0822632	1.21731	0.0363665	0.149393	0.0272003	Alleviating
YOR026W	BUB3	0.580777	0.0461373	0.720343	0.085796	1.2383	0.0835245	0.139566	0.0685093	Alleviating
YLR226W	BUR2	0.540253	0.129533	0.329434	0.120772	0.597865	0.094699	-0.210819	0.0312132	Aggravating
YGR157W	CHO2	0.649811	0.0573146	0.059443	0.00229368	0.0921188	0.00784735	-0.590368	0.0046026	Aggravating
YMR198W	CIK1	0.972776	0.0524039	0.753787	0.0682212	0.774232	0.0491863	-0.21899	0.0202643	Aggravating
YOR061W	CKA2	1.05017	0.0211753	0.842563	0.0284905	0.80301	0.039535	-0.207604	0.0234689	Aggravating
YNL298W	CLA4	1.06765	0.0237731	0.750547	0.0313961	0.703185	0.0294812	-0.317101	0.00582575	Aggravating
YJL006C	CTK2	0.528959	0.101501	0.915979	0.113962	1.77262	0.274503	0.38702	0.0408362	Alleviating
YKL204W	EAP1	0.791015	0.0693637	1.08106	0.0345096	1.37605	0.114519	0.290043	0.0216418	Alleviating
YOR092W	ECM3	0.781961	0.166485	0.220837	0.230877	0.249304	0.228448	-0.561124	0.0370141	Aggravating
YKL048C	ELM1	0.91023	0.114548	0.586928	0.102414	0.640772	0.0422367	-0.323303	0.00417881	Aggravating
YNL199C	GCR2	0.861114	0.0750123	1.05491	0.105984	1.22354	0.0191529	0.193801	0.0129612	Alleviating
YHR100C	GEP4	0.7539	0.0703201	0.414432	0.0377268	0.555278	0.0809779	-0.339468	0.0293419	Aggravating
YGL020C	GET1	1.08397	0.035912	0.291709	0.0686449	0.26989	0.0665969	-0.792258	0.00570757	Aggravating
YHR067W	HTD2	0.843392	0.0854376	0.571688	0.012385	0.685382	0.0754985	-0.271704	0.0468912	Aggravating
YJR118C	ILM1	0.631866	0.0627366	0.933448	0.0450653	1.48563	0.0854851	0.301581	0.00266202	Alleviating
YDR123C	INO2	0.453231	0.029059	0.248348	0.0304129	0.548773	0.0617863	-0.204882	0.0137489	Aggravating
YOL108C	INO4	0.777589	0.106821	0.988887	0.0464996	1.28999	0.138924	0.211298	0.0509828	Alleviating
YER110C	KAP123	0.656205	0.19594	0.163809	0.113405	0.223376	0.0879559	-0.492396	0.0138212	Aggravating
YCL005W	LDB16	0.782067	0.17952	1.07069	0.0519497	1.44324	0.327555	0.28862	0.0967671	Alleviating
YOR123C	LEO1	0.908606	0.0449061	1.11005	0.0160104	1.22423	0.0536981	0.201445	0.0195177	Alleviating
YFL018C	LPD1	0.771572	0.0412843	0.513191	0.00489424	0.666913	0.0338132	-0.258381	0.0110854	Aggravating
YOR221C	MCT1	0.654616	0.0265896	0.453033	0.0719251	0.696902	0.132846	-0.201584	0.0954582	Aggravating
YOL111C	MDY2	1.08794	0.0549193	0.813058	0.0809092	0.747067	0.0594758	-0.274878	0.0264229	Aggravating
YDR296W	MHR1	0.806838	0.0683275	0.600386	0.0357593	0.748737	0.0718762	-0.206452	0.0515456	Aggravating
YNL297C	MON2	0.491565	0.137801	0.75059	0.116032	1.64036	0.453507	0.259025	0.084858	Alleviating
YLR312W-A	MRPL15	0.70584	0.0794085	0.405066	0.0834974	0.571314	0.0835053	-0.300774	0.0216661	Aggravating
YGR076C	MRPL25	0.488146	0.0366087	0.329595	0.0155435	0.679979	0.0685741	-0.158551	0.0397348	Aggravating
YJL096W	MRPL49	0.76931	0.088716	0.573454	0.0568339	0.748066	0.0504444	-0.195855	0.0339205	Aggravating
YGR171C	MSM1	0.449353	0.0480095	0.310888	0.057766	0.690825	0.108276	-0.138465	0.0556915	Aggravating
YNR049C	MSO1	1.05858	0.114885	0.402899	0.240923	0.367814	0.20948	-0.655684	0.0346857	Aggravating
YGR257C	MTM1	0.491165	0.0625968	0.723473	0.0618473	1.48338	0.0953102	0.232309	0.00731246	Alleviating
YER002W	NOP16	0.792213	0.0152856	0.934757	0.0119857	1.18032	0.0248706	0.142544	0.00730074	Alleviating
YDR432W	NPL3	0.406811	0.0629498	0.271837	0.0295319	0.673268	0.0346443	-0.134974	0.0314019	Aggravating
YDR067C	OCA6	0.666197	0.11382	0.943177	0.115545	1.42935	0.11976	0.27698	0.0217864	Alleviating
YPR044C	OPI11	0.719621	0.00832527	0.892552	0.0250485	1.24087	0.0491313	0.172931	0.0180705	Alleviating
YOR158W	PET123	0.88122	0.0383471	0.621041	0.0387224	0.708005	0.0749036	-0.260179	0.0409443	Aggravating
YOL001W	PHO80	0.594933	0.146155	0.870823	0.0495777	1.55306	0.373339	0.27589	0.0689593	Alleviating
YPL031C	PHO85	0.435469	0.100691	0.953712	0.340993	2.11134	0.349701	0.518243	0.0936034	Alleviating
YML107C	PML39	1.19228	0.107777	0.656265	0.0319577	0.553398	0.0403764	-0.536013	0.0149749	Aggravating
YMR267W	PPA2	0.538521	0.012923	0.380876	0.0122159	0.70821	0.0395214	-0.157645	0.0124608	Aggravating
YGL058W	RAD6	0.336602	0.08382	0.686576	0.0255452	2.18172	0.596944	0.349975	0.0351942	Alleviating
YGL070C	RPB9	0.61227	0.0750096	0.832964	0.09096	1.37465	0.194058	0.220694	0.089344	Alleviating
YPR043W	RPL43A	0.748785	0.0562713	0.960268	0.0218022	1.28849	0.0854326	0.211483	0.028199	Alleviating
YOR293W	RPS10A	0.454847	0.198461	0.821496	0.0677973	2.15592	0.809207	0.36665	0.0987327	Alleviating
YNL302C	RPS19B	0.360596	0.0787762	0.913343	0.108233	2.74149	0.988713	0.552747	0.0504207	Alleviating
YDR143C	SAN1	0.687645	0.0276723	0.920889	0.0607512	1.34148	0.10648	0.233244	0.0386969	Alleviating
YER120W	SCS2	0.935819	0.0548319	0.755209	0.0574683	0.806212	0.013997	-0.18061	0.000273111	Aggravating
YER081W	SER3	0.622395	0.0359843	0.831658	0.0488963	1.34259	0.134025	0.209263	0.0545799	Alleviating
YOL004W	SIN3	0.539539	0.0294473	0.764326	0.0578365	1.41535	0.0466781	0.224786	0.0100972	Alleviating
YNL257C	SIP3	0.925634	0.158691	0.635549	0.2898	0.647481	0.230037	-0.290085	0.090848	Aggravating
YMR216C	SKY1	0.805597	0.0738932	0.972448	0.0676277	1.21067	0.0544535	0.166851	0.0182712	Alleviating
YCR024C	SLM5	0.41031	0.0332209	0.279975	0.0189621	0.686878	0.0726195	-0.130335	0.043605	Aggravating
YHL025W	SNF6	0.484792	0.041705	0.832669	0.0331215	1.73211	0.178932	0.347877	0.0164169	Alleviating
YNL138W	SRV2	0.95442	0.054528	0.740711	0.0321558	0.779619	0.0669895	-0.213709	0.0593228	Aggravating
YMR183C	SSO2	0.624137	0.0848698	0.888981	0.0479825	1.44536	0.166223	0.264843	0.0247304	Alleviating
YMR039C	SUB1	0.964866	0.0197064	1.17583	0.0349428	1.21869	0.0288093	0.210959	0.00848963	Alleviating
YPL057C	SUR1	0.476847	0.151875	1.15439	0.149845	2.55383	0.427029	0.677543	0.002264	Alleviating
YOR297C	TIM18	0.748533	0.095766	0.996403	0.0466291	1.34429	0.104248	0.247871	0.0206727	Alleviating
YLR024C	UBR2	0.918632	0.0746622	0.660183	0.0991069	0.716209	0.0754501	-0.258449	0.0267235	Aggravating
YKR001C	VPS1	0.686641	0.0599088	0.85349	0.0585974	1.24514	0.0248269	0.166849	0.000177934	Alleviating
YLR396C	VPS33	0.901569	0.0224753	0.501482	0.0699481	0.554849	0.0649089	-0.400087	0.00787869	Aggravating
YDR080W	VPS41	1.14437	0.0986233	0.85858	0.0701588	0.750612	0.00924762	-0.285793	0.00559682	Aggravating
YLR337C	VRP1	0.516	0.062346	0.822059	0.0145533	1.62086	0.230461	0.30606	0.0256622	Alleviating
YBL100C	YBL100C	1.02422	0.0345229	0.182843	0.187869	0.185042	0.19425	-0.841374	0.0331697	Aggravating
YJR018W	YJR018W	0.671242	0.113416	0.884123	0.0776811	1.3487	0.224063	0.212881	0.0982003	Alleviating
YNL198C	YNL198C	0.63826	0.0419426	0.907355	0.0908058	1.42113	0.0945171	0.269095	0.0293994	Alleviating
YNL226W	YNL226W	0.67795	0.0477668	0.951309	0.065618	1.41181	0.155232	0.273359	0.0523314	Alleviating
YOR309C	YOR309C	0.495092	0.0244963	0.707892	0.0191535	1.43193	0.0505115	0.212799	0.00350688	Alleviating
YJL056C	ZAP1	0.750902	0.058407	0.933144	0.0618261	1.24417	0.0336851	0.182242	0.00570789	Alleviating
