# Supplementary material for: A Conserved Endoplasmic Reticulum Membrane Protein Complex (EMC) Facilitates Phospholipid Transfer from the ER to Mitochondria
Source: PLoS Biol. 2014 Oct 14;12(10):e1001969. doi: 10.1371/journal.pbio.1001969 (PMC4196738; doi:10.1371/journal.pbio.1001969)
Supplement: Table S4 — Data for graphs in Figure 4A and 4C . (XLS) [file pbio.1001969.s010.xls]

## Sheet: Fig. 4A
		ratio of [3H]PE to [3H]PS for indicated strains
		wild-type	psd1Δ	psd2Δ	psd1Δpsd2Δ	emc2Δ	emc6Δ	emc2Δemc6Δ	4x-emc	5x-emc
		2.59	1.11	1.67334	0.059	2.65	2.58	1.8	1.19	1.1246
		2.36	1.06	1.78583	0.019	2.16	2.17	1.82	1.28	1.43474
		2.55	1.17	1.757	0.065					1.36514
		2.65		1.68499						1.46544

## Sheet: Fig. 4C
		psd activity for differnt stains were performed on different days and are subgrouped accordingly
		scores = arbitary fluorescence units (AU)/mg protein
		wild-type	5x-emc		wild-type	5x-emc mmm1-1		wild-type	psd1Δ	psd2Δ
		5001	10928		4404	5618		3030	384	2466
		5030	11280		4148	4328		3091	249	2314
						4629
						3540
