# Supplementary material for: A Conserved Endoplasmic Reticulum Membrane Protein Complex (EMC) Facilitates Phospholipid Transfer from the ER to Mitochondria
Source: PLoS Biol. 2014 Oct 14;12(10):e1001969. doi: 10.1371/journal.pbio.1001969 (PMC4196738; doi:10.1371/journal.pbio.1001969)
Supplement: Table S5 — Data for graph in Figure 5A . (XLS) [file pbio.1001969.s011.xls]

## Sheet: Fig. 5A
		scores = areas of phospholipid peaks
			wild-type-1	wild-type-2	wild-type-3	5x-emc-1	5x-emc-2	5x-emc-3	5x-emc-4	5x-emc-5
		PC	13214	13211	10046	113382	57249	69550	86973	58152
		PI	9340	9535	6747	39355	54494	60497	37935	27560
		PS	4090	3609	2897	20140.5	9274	7989	12109	3646
		PE	16917	16740	12799	34786.4	35784	37409	41168	26292
		PA	920	1053	799	29591.6	23780	26421	26089	18060
		CL	2097.5	2165	1447.5	17208.8	14788	19611.5	13864	7295.5
