# Supplementary material for: A Conserved Endoplasmic Reticulum Membrane Protein Complex (EMC) Facilitates Phospholipid Transfer from the ER to Mitochondria
Source: PLoS Biol. 2014 Oct 14;12(10):e1001969. doi: 10.1371/journal.pbio.1001969 (PMC4196738; doi:10.1371/journal.pbio.1001969)
Supplement: Table S6 — Data for graphs in Figure 6A and 6B . (XLS) [file pbio.1001969.s012.xls]

## Sheet: Fig. 6A
	numbers = [3H]PE/([3H]PE+[3H]PS)
	Time (minutes)	wild-type-1	wild-type-2	wild-type-3	mmm1-1-1	mmm1-1-2	mmm1-1-3	mmm1-1-4	mmm1-1-5	3x-emc-1	3x-emc-2	5x-emc-1	5x-emc-2	5x-emc-3	5x-emc-4	5x-emc-5	5x-emc mmm1-1	5x-emc mmm1-2	5x-emc mmm1-3
	0	0.075	0.076	0.063	0.076	0.06	0.04	0.13	0.111	0.085	0.094	0.057	0.043	0.046	0.067	0.059	0.118	0.074	0.096
	5	0.146	0.147	0.15	0.14	0.127	0.134	0.153	0.162	0.097	0.095	0.079	0.076	0.073	0.088	0.084	0.086	0.109	0.091
	10	0.173	0.186	0.191	0.164	0.183	0.164	0.156	0.179	0.126	0.154	0.089	0.088	0.088	0.1	0.094	0.107	0.114	0.139
	15	0.225	0.203	0.226	0.198		0.213	0.247	0.216	0.145	0.187	0.102	0.109	0.111	0.113	0.111	0.1	0.116	0.149

## Sheet: Fig. 6B
	numbers = [3H]PE/([3H]PE+[3H]PS)
	Time (minutes)	wild-type-1	wild-type-2	5x-emc-1	5x-emc-2	5x-emc mmm1-1	5x-emc mmm1-2
	0	0.07	0.081	0.067	0.083	0.045	0.063
	5	0.144	0.151	0.169	0.163	0.162	0.155
	10	0.196	0.21	0.233	0.203	0.215	0.22
	15	0.22	0.249	0.27	0.259	0.254	0.241
