# Supplementary material for: A Conserved Endoplasmic Reticulum Membrane Protein Complex (EMC) Facilitates Phospholipid Transfer from the ER to Mitochondria
Source: PLoS Biol. 2014 Oct 14;12(10):e1001969. doi: 10.1371/journal.pbio.1001969 (PMC4196738; doi:10.1371/journal.pbio.1001969)
Supplement: Table S7 — Data for graphs in Figure 7A and 7B . (XLS) [file pbio.1001969.s013.xls]

## Sheet: Fig. 7A
	percent of proteins in mitochondrial fractionl with respect to total lysate
		wild-type-1	wild-type-2	wild-type-3	mmm1-1-1	mmm1-1-2	mmm1-1-3	mmm1-1-4	5x-emc-1	5x-emc-2	5x-emc-3	5x-emc-4	5x-emc-5	5x-emc mmm1-1	5x-emc mmm1-2	5x-emc mmm1-3	5x-emc mmm1-4	5x-emc mmm1-5	5x-emc mmm1-6
	dpm	6.25714	9.75703	8.52941	4.58345	3.24251	3.42298	1.6667	1.849	2.1645	0.930233	1.0274	0.9551	1.57046	2.0202	1.93498	4.45143	0.744285	0.495356
	kar2	21.1	16	25.33	3.96	9.38	9.75	n.d.	2.5	1.35	1.53	2.8	1.78	1.4	1.36	1.25	n.d.	n.d.	n.d.
	porin	16.0572	n.d.	21.6883	29.5206	27.2509	24.902	18.5714	n.d.	n.d.	21.5789	6.4481	5.9333	7.26307	6.10329	18.1837	21.6883	10.4494	3.19787
		n.d. = not determined

## Sheet: Fig. 7B
Wild type	Length of contact (nm)	Mitochondrial perimeter (nm)
	461.827	9416.67
	281.2	4973.22
	294.636	4369.96
	149.81	2705.99
	174.222	2388.67
	341.423	8070.29
	357.94	4909.01
	202.632	4960.53
	138.697	2943.3
	293.562	8466.95
mmm1∆	113.288	3526.45
	120.171	4515.02
	61.475	1885.25
	68.669	2709.87
	142.259	5194.14
	40.152	2900.53
	142.105	4264.03
	97.911	2660.57
	52.36	2014.59
	58.146	2192.41
5x-emc	239.417	6338.62
	230.809	8340.73
	110.294	3675.73
	202.116	6805.29
	112.28	6508.77
	163.97	6026.78
	121.787	7330.65
	100.904	2732.43
	150.627	7794.98
	158.629	5101.52
5x-emc mmm1-1	0	3874.27
	35.9788	3269.31
	64.4351	3896.23
	75.158	2101.87
	157.94	6472.96
	50.1	5177.6
	48.2758	2231.8
	87.7049	6904.1
	35.9832	1933.05
	50	4267.54
	45.356	3462.29
