# Supplementary material for: A Conserved Endoplasmic Reticulum Membrane Protein Complex (EMC) Facilitates Phospholipid Transfer from the ER to Mitochondria
Source: PLoS Biol. 2014 Oct 14;12(10):e1001969. doi: 10.1371/journal.pbio.1001969 (PMC4196738; doi:10.1371/journal.pbio.1001969)
Supplement: Table S8 — Data for graphs in Figure 8B and 8C . (XLSX) [file pbio.1001969.s014.xlsx]

## Sheet: Sheet1
	puncta per cell			puncta intensity
	wild-type	5x-emc		wild-type	5x-emc
	2	4		287	212
	5	2		388	394
	7	5		386	423
	1	3		263	55
	5	9		178	157
	4	8		262	342
	5	5		54	258
	6	5		73	245
	3	9		269	254
	5	2		169	143
	6	12		313	159
	5	5		193	160
	2	8		378	508
	9	7		237	451
	5	7		262	163
	5	4		175	134
	6	6		506	154
	4	6		288	256
	6	16		180	440
	5	9		441	172
	4	8		190	101
	4	6		153	169
	3	6		103	134
	7	9		189	270
	4	2		260	168
	4	5		93	149
	3	15		63	246
	4	13		217	153
	1	4		93	158
	4	7		203	163
	2	4		60	137
	3	6		49	67
	5	3		377	90
	8	7		167	57
	5	9		277	153
	4	15		346	238
	4	10		322	86
	7	9		274	32
	6	7		320	101
	5	3		217	403
	2	17		165	375
	4	11		116	320
	5	11		204	285
	7	14		359	188
	4	11		646	276
	4	10			296
	3	5			346
	3	9			295
	2	1			175
	3	5			118
	3	6			87
	1	5			225
	2	3			172
	2	5			69
	2	5			102
	2	7			87
	5	8			112
	4	7			197
		5			122
		5			126
		9			129
		9			129
		5			168
		8			100
		9			97
		7			110
		3			195
		4			213
		5			77
		16			86
		2			77
		4			156
		3			386
		6			430
		5			110
		8			215
		10			279
		8			170
		13			111
		5
		2
		11
		8
		3
		5
		6
