# Supplementary material for: A Conserved Endoplasmic Reticulum Membrane Protein Complex (EMC) Facilitates Phospholipid Transfer from the ER to Mitochondria
Source: PLoS Biol. 2014 Oct 14;12(10):e1001969. doi: 10.1371/journal.pbio.1001969 (PMC4196738; doi:10.1371/journal.pbio.1001969)
Supplement: Table S9 — Data for graphs in Figure 9G . (XLS) [file pbio.1001969.s015.xls]

## Sheet: Fig. 9G
	ratio of [3H]PE to [3H]PS for indicated strains as percent of wild-type
		wild-type = strain lacking Emc2-VF and Tom5DTM-VF1
	Emc2-VF2	"-"	"+"	"-"	+
	Tom5DTM-VF1	"-"	"-"	+	+
		100	93.4911	68.6391	36.6864
			78.6982	66.2722	40.2367
				79.8817	34.9112
				76.3314
