# Supplementary material for: A Conserved Endoplasmic Reticulum Membrane Protein Complex (EMC) Facilitates Phospholipid Transfer from the ER to Mitochondria
Source: PLoS Biol. 2014 Oct 14;12(10):e1001969. doi: 10.1371/journal.pbio.1001969 (PMC4196738; doi:10.1371/journal.pbio.1001969)
Supplement: Table S10 — Data for graphs in Figure S2A and S2B. (XLS) [file pbio.1001969.s016.xls]

## Sheet: Fig. S2A
	[3H]PS for indicated strains
	wild-type	psd1Δ	psd2Δ	psd1Δpsd2Δ	emc2Δ	emc6Δ	emc2Δemc6Δ	4x-emc	5x-emc
	25968	11901	20427	6216	42227	42260	40750	37678	23076
	23649	11336	20994	6878	22468	22261	38475	30420	28031
	24894	11947	19200	5844					31439
	23902		19376						39012

## Sheet: Fig. S2B
		[3H]PS per 0.3 OD600 cells
		Time (minutes)
		10	4333	5544	8104
		20	7085	7865	13059
		30	11441	14691	18659
		[3H]PE per 0.3 OD600 cells
		Time (minutes)
		10	1970	2502	3610
		20	5513	5500	9393
		30	11635	13340	16780
