# Supplementary material for: A Conserved Endoplasmic Reticulum Membrane Protein Complex (EMC) Facilitates Phospholipid Transfer from the ER to Mitochondria
Source: PLoS Biol. 2014 Oct 14;12(10):e1001969. doi: 10.1371/journal.pbio.1001969 (PMC4196738; doi:10.1371/journal.pbio.1001969)
Supplement: Table S11 — Data for graphs in Figure S3. (XLS) [file pbio.1001969.s017.xls]

## Sheet: Fig S3
t=30 min							t=90 min
WT							WT
#	PE cpm	PC cpm	Background cpm	(PE-Bg)	(PC-Bg)		#	PE cpm	PC cpm	Background cpm	(PE-Bg)	(PC-Bg)
1	5058	336	71.5	4986.5	264.5		1	4171	1847.5	274.5	3896.5	1573
2	6589.5	424	71	6518.5	353		2	3445	2264.5	67	3378	2197.5
3	5708.5	354.5	66	5642.5	288.5		3	3081	1673	212.5	2868.5	1460.5
			Mean:	5715.83	302					Mean:	3381	1743.67
			s.d.:	768.628	45.7684					s.d.:	514.007	397.036
5x-emc							5x-emc
#	PE cpm	PC cpm	Background cpm	(PE-Bg)	(PC-Bg)		#	PE cpm	PC cpm	Background cpm	(PE-Bg)	(PC-Bg)
1	5313	331.5	69	5244	262.5		1	2219.5	3271.5	91	2128.5	3180.5
2	5216	301	72	5144	229		2	2475	3208	144	2331	3064
3	5812.5	443.5	91	5721.5	352.5		3	2286	3084.5	93.5	2192.5	2991
			Mean:	5369.83	281.333					Mean:	2217.33	3078.5
			s.d.:	308.629	63.8677					s.d.:	103.509	95.5785
