# Supplementary material for: A Conserved Endoplasmic Reticulum Membrane Protein Complex (EMC) Facilitates Phospholipid Transfer from the ER to Mitochondria
Source: PLoS Biol. 2014 Oct 14;12(10):e1001969. doi: 10.1371/journal.pbio.1001969 (PMC4196738; doi:10.1371/journal.pbio.1001969)
Supplement: Table S12 — Data for graphs in Figure S4A and S4B. (XLS) [file pbio.1001969.s018.xls]

## Sheet: Fig. S4A & S4B
		b-gal units	Dilution	adjusted b-gal units	Protein (ug)	b-gal units/ug protein
	wild-type-1	0.176	1	0.176	10.15	0.0173399
	wild-type-2	0.218	1	0.218	11.2	0.0194643
	wild-type-3	0.219	1	0.219	11.6	0.0188793
	wild-type-1+DTT	0.223	10	2.23	9.025	0.247091
	wild-type-2+DTT	0.287	10	2.87	9.5	0.302105
	wild-type-3+DTT	0.245	10	2.45	9.1	0.269231
	5x-emc-1	0.009	1	0.009	10.175	0.000884521
	5x-emc-2	0.017	1	0.017	10.35	0.00164251
	5x-emc-3	0.02	1	0.02	8.15	0.00245399
	5x-emc-1+DTT	0.034	10	0.34	9.425	0.0360743
	5x-emc-2+DTT	0.023	10	0.23	8.975	0.0256267
	5x-emc-3+DTT	0.021	10	0.21	9.125	0.0230137
